# Supplementary material for: A Novel Turn-On Fluorescent Sensor Based on Sulfur Quantum Dots and MnO2 Nanosheet Architectures for Detection of Hydrazine
Source: Nanomaterials (Basel). 2022 Jun 27;12(13):2207. doi: 10.3390/nano12132207 (PMC9268641; doi:10.3390/nano12132207)
Supplement: Supplementary file 1 [file nanomaterials-12-02207-s001.zip]

Archive with 1 entries (1 files):
- nanomaterials-1746225-supplementary.pdf
